# Supplementary material for: Disease Burden of RSV Infections and Bronchiolitis in Young Children (< 5 Years) in Primary Care and Emergency Departments: A Systematic Literature Review
Source: Influenza Other Respir Viruses. 2024 Aug 4;18(8):e13344. doi: 10.1111/irv.13344 (PMC11298312; doi:10.1111/irv.13344)
Supplement: Supplementary file 2 — Supporting Information S2 Supplemental Digital Content 4. Data extraction table. [file IRV-18-e13344-s002.xlsx]

## Sheet: Blad1
			Methods							Target population				Setting				Incidence rate
	Author	Year	Data collection	Seasonality	Nr of estimates	Study methods	Sampling methods	Lab confirmed	RSV testing	Case definition	Study participants	Age group	At risk	Country	Income level	Data	Setting			Category	Reported incidence rate	Lower limit 95% CI	Upper limit 95% CI	Denominator	Transformed/calculated incidence rate	Lower limit 95% CI	Upper limit 95% CI	Denominator
			Time period	Seasonal data collection	Single year/season	Cohort study	Random sampling	Yes	Culture	ILI	Population	in months	At risk (preterm)		LIC	National	GP = General Practitioner								Transformed: transformation to incidence rates per 1000 population
				Year round data collection	Multiple years	Surveillance	Convenience sampling	No	Nucleic test	ARI			No risk		LMIC	Sub-National	PO = Pediatric Office
						Registry database			Antigen test	Bronchiolitis					UMIC		OPD = Outpatient Department								Calculated: using national population estimates, incidence rates were calculated over multiple years or for missing age groups
						Modelling study			Antibody test	etc.					HIC		ED = Emergency Department
1	Ambrose	2014	2009-2011	Seasonal	Multiple years	Prospective cohort study	Random sampling	Yes	Nucleic test	ARI	Infants 32-35 WGA	0-6 months	At risk	USA	HIC	National	OPD & ED	OPD	LRI	0-6 months	33	27.9	38.8	100	330	279	388	1000
				(November-March)															URI	0-6 months	22.3	18.2	27.1	100	223	182	271	1000
																		ED		0-6 months	14.1	10.8	17.9	100	141	108	179	1000
2	Barbieri	2023	2012-2019	Year round	Multiple years	Registry database	Random sampling	No	-	Bronchioltis	Children <2 years	0-5 months	Both at risk/no risk	Italy	HIC	National	PO			0-5 months	111.94	108.26	115.62	1000	x
												0-11 months								0-11 months	89.89	87.73	92.04	1000	x
												0-23 months								0-23 months	46.57	45.54	47.59	1000	x
3	Bourgeois	2006	1993-2004	Seasonal	Multiple years	Surveillance	Random sampling	Yes	Mixed	ARI	Children ≤7 years	0-5 months	No risk	USA	HIC	Sub-National	ED			0-5 months	144	140	148	1000	x
				(November-April)					(Antibody test + Culture)			6-23 months	No risk							6-23 months	52.9	51.6	54.2	1000	x
												24-59 months	No risk							0-23 months					75.7	73.8	77.7	1000
																				24-59 months	17.2	16.7	17.7	1000	x
																				0-59 months					40.4	39.3	41.5	1000
4	Bourgeois	2009	2003-2005	Seasonal	Multiple years	Cohort study	Convenience sampling	Yes	Mixed	ARI	Children ≤7 years	0-23 months	No risk	USA	HIC	National	ED		ED	0-23 months	64.4	45.4	91.3	1000	x
				(December-May: 2003-2004)					(Antibody test + Nucleic test)				No risk
				(November-May: 2004-2005)									No risk
5	Brunet	2022	2004-2018	Year round	Multiple years	Registry database	Random sampling	No	-	Bronchiolitis	Children <2 years	0-23 months	No risk	Canada	HIC	Sub-National	ED		2004-2005	0-23 months	27	26.4	27.7	1000	x
																			2017-2018	0-23 months	34.2	33.5	34.9	1000	x
																			2004-2018	0-23 months	29.1	28.9	29.3	1000	x
6	Bueno Campaña	2008	2003	Seasonal	Single year	Prospective cohort study	Unclear	Yes	Mixed	ARI	Newborn infants	0-5 months	No risk	Spain	HIC	Sub-National	PO			0-5 months	38			316	119			1000
									(Antibody test + Nucleic test)		(Birth cohort)
7	Cromer	2017	2017	Year round	Single year	Modelling study (use of surveillance data)	Unclear	Yes	Unclear	ARI	Children <5 years	0-5 months	No risk	England	HIC	National	GP			0-5 months	21.42	21.13	21.7	100	214.2	211.3	217	1000
												6-59 months	No risk							6-59 months	10.92	10.77	11.06	100	109.2	107.7	110.6	1000
												0-59 months	No risk							0-59 months	11.99	11.86	12.12	100	119.9	118.6	121.2	1000
8	Dolk	2021	2003-2014	Seasonal	Multiple years	Surveillance	Random sampling	Yes	Nucleic test	ILI	Children 0-4 years	0-59 months	No risk	The Netherlands	HIC	National	GP			0-59 months	1763			100000	17.63			1000
9	Forster	2004	1999-2001	Year round	Multiple years	Prospective cohort study	Random sampling	Yes	Nucleic test	LRTI	Children <3 years	0-35 months	No risk	Germany	HIC	National	PO			0-35 months	7.7	6.7	8.9	100	77	67	89	1000
10	Hall	2009	2002-2004	Seasonal	Multiple years	Surveillance	Random sampling	Yes	Nucleic test	ARI	Children <5 years	0-5 months	No risk	USA	HIC	Sub-National	PO & ED	2002-2003	PO	0-5 months	108	33	346	1000	x
				(November - April)								6-11 months	No risk							6-11 months	194	77	492	1000	x
												12-23 months	No risk							12-23 months	53	13	222	1000	x
												24-59 months	No risk							24-59 months	31	9	100	1000	x
												0-59 months	No risk							0-59 months	61	24	154	1000	x
																			ED	0-5 months	39	12	124	1000	x
																				6-11 months	45	13	157	1000	x
																				12-23 months	24	7	87	1000	x
																				24-59 months	15	5	44	1000	x
																				0-59 months	22	10	49	1000	x
																		2003-2004	PO	0-5 months	157	54	462	1000	x
																				6-11 months	160	45	576	1000	x
																				12-23 months	80	22	282	1000	x
																				24-59 months	77	26	230	1000	x
																				0-59 months	99	44	219	1000	x
																			ED	0-5 months	69	34	143	1000	x
																				6-11 months	68	27	175	1000	x
																				12-23 months	38	15	102	1000	x
																				24-59 months	11	3	39	1000	x
																				0-59 months	32	19	54	1000	x
																		2002-2004	PO	0-5 months	132	46	383	1000	x
																				6-11 months	177	61	511	1000	x
																				0-11 months					155	54	447	1000
																				12-23 months	66	18	245	1000	x
																				0-23 months					110	36	346	1000
																				24-59 months	57	19	167	1000	x
																				0-59 months	80	36	179	1000	x
																			ED	0-5 months	55	24	126	1000	x
																				6-11 months	57	20	161	1000	x
																				0-11 months					56	22	144	1000
																				12-23 months	32	11	92	1000	x
																				0-23 months					44	17	118	1000
																				24-59 months	13	4	41	1000	x
																				0-59 months	28	15	50	1000	x
11	Hasegawa	2014	2006 & 2010	Year round	Multiple years	Registry database	Random sampling	No	-	Bronchiolitis	Children <2 years	0-11 months	Both at risk/no risk	USA	HIC	National	ED		2006	0-11 months	54.9			1000	x
												12-23 months								12-23 months	15.9			1000	x
												0-23 months								0-23 months	35.6			1000	x
																			2010	0-11 months	52.8			1000	x
																				12-23 months	19.8			1000	x
																				0-23 months	36.3			1000	x
																			2006 & 2010	0-11 months					53.9			1000
																				12-23 months					17.8			1000
																				0-23 months					35.9			1000
12	Heikkinen	2017	2000-2002	Seasonal	Multiple years	Prospective cohort study	Random sampling	Yes	Mixed	Pneumonia	Children <6 years	0-11 months	No risk	Finland	HIC	Sub-National	OPD		2000-2001	0-11 months	167	54	389	1000	x
				(October-May)					(Nucleic test + Culture)			12-23 months	No risk							12-23 months	160	111	222	1000	x
												24-35 months	No risk							0-23 months					163	83	305	1000
												36-47 months	No risk							24-35 months	196	142	263	1000	x
												48-59 months	No risk							36-47 months	102	56	171	1000	x
																				48-59 months	46	19	96	1000	x
																				0-59 months					133	76	226	1000
																			2001-2002	0-11 months	360	213	569	1000	x
																				12-23 months	369	237	549	1000	x
																				0-23 months					365	225	559	1000
																				24-35 months	379	288	490	1000	x
																				36-47 months	168	109	248	1000	x
																				48-59 months	187	109	299	1000	x
																				0-59 months					292	191	429	1000
																			2000-2002	0-11 months					263	133	479	1000
																				12-23 months					264	174	384	1000
																				0-23 months					263	153	431	1000
																				24-35 months					287	215	376	1000
																				36-47 months					135	82	209	1000
																				48-59 months					115	63	196	1000
																				0-59 months					212	133	327	1000
13	Jackson	2021	2018-2019	Seasonal	Single season	Surveillance	Unclear	Yes	Nucleic test	ARI	Children 1-4 years	12-23 months	No risk	USA	HIC	Sub-National	OPD			12-23 months	107			1000	x
				(November-April)								24-59 months	No risk							24-59 months	~60			1000	x
14	Kamigaki	2017	2012-2014	Year round	Multiple years	Surveillance	Random sampling	Yes	Nucleic test	ILI	Children <5 years	0-5 months	No risk	Philippines	LMIC	Sub-National	OPD		2012	0-5 months	6.5	2.5	13.8	1000	x
												6-23 months	No risk							6-23 months	21.7	13.6	32.9	1000	x
												24-59 months	No risk							0-23 months					17.9	10.8	28.1	1000
																				24-59 months	6.8	2.7	14.1	1000	x
																				0-59 months					11.3	6	19.7	1000
																			2013	0-5 months	8.9	4	16.9	1000	x
																				6-23 months	25.6	16.7	37.6	1000	x
																				0-23 months					21.4	13.5	32.4	1000
																				24-59 months	11.1	5.6	19.9	1000	x
																				0-59 months					15.3	8.8	24.9	1000
																			2014	0-5 months	6.3	2.4	13.5	1000	x
																				6-23 months	21.7	13.5	32.9	1000	x
																				0-23 months					17.8	10.7	28	1000
																				24-59 months	8.7	3.9	16.7	1000	x
																				0-59 months					12.4	6.6	21.3	1000
																			2012-2014	0-5 months					7.2	3	14.7	1000
																				6-23 months					23	14.6	34.5	1000
																				0-23 months					19	11.7	29.5	1000
																				24-59 months					8.9	4.1	16.9	1000
																				0-59 months					13	7.1	22	1000
15	Law	2004	2001-2003	Seasonal	Multiple years	Prospective cohort study	Unclear	Yes	Mixed	RTI	Infants 32-35 WGA	0-6 months	At risk	Canada	HIC	National	ED			0-6 months	151.4			1832	82.7			1000
				(November-April)					(Antigen test + Culture)
16	Lively	2019	2004-2009	Seasonal	Multiple years	Surveillance	Random sampling	Yes	Nucleic test	ARI	Children <2 years	0-5 months	Both at risk/no risk	USA	HIC	Sub-National	PO & ED		PO	0-5 months	215.7	179.8	251.5	1000	x
				(November-April)								6-11 months	Both at risk/no risk							6-11 months	246.1	205.2	287	1000	x
												12-23 months	Both at risk/no risk							0-11 months					230.9	192.5	269.3	1000
												0-23 months	Both at risk/no risk							12-23 months	180.3	146.3	214.3	1000	x
																				0-23 months	205.7	169.5	241.9	1000	x
																			ED	0-5 months	74.8	64	85.6	1000	x
																				6-11 months	57.5	49.2	65.8	1000	x
																				0-11 months					66.2	56.6	75.7	1000
																				12-23 months	53	45.1	60.9	1000	x
																				0-23 months	59.6	50.9	68.3	1000	x
17	Mansbach	2005	1992-2000	Year round	Multiple years	Registry database	Random sampling	No	-	Bronchiolitis	Children <2 years	0-23 months	No risk	USA	HIC	National	ED			0-23 months	26	22	31	1000	x
																									x
18	Mansbach	2007	1993-2004	Year round	Multiple years	Registry database	Random sampling	No	-	Bronchiolitis	Children <2 years	0-23 months	No risk	USA	HIC	National	OPD			0-23 months	103	83	124	1000	x
19	Marcone	2015	2008-2010	Year round	Multiple years	Prospective cohort study	Convenience sample	Yes	Mixed	ARI	Children ≤5 years	0-5 months	No risk	Argentina	UMIC	Sub-National	ED			0-71 months	352	167	557	1000	x
									(Antigen test + Culture)			6-23 months	No risk
												24-71 months	No risk
												0-71 months	No risk
20	Moore	2012	2001-2005	Year round	Multiple years	Registry database	Unclear	No	-	Bronchiolitis	Children <9 years	<1 month	No risk	Australia	HIC	Sub-National	ED			<1 month	7.3			1000	x
												1-5 months								1-5 months	63			1000	x
												6-11 months								6-11 months	48.2			1000	x
												12-23 months								0-11 months					51			1000
												24-59 months								12-23 months	8.3			1000	x
																				0-23 months					29.6			1000
																				24-59 months	0.3			1000	x
																				0-59 months					11.8			1000
21	Muñoz- Quiles	2016	2009-2012	Year round	Multiple years	Registry database	Random sampling	No	-	Bronchiolitis	Children <2 years	0-5 months	Both at risk/no risk	Spain	HIC	Sub-National	PO			0-5 months	19			100	190			1000
												6-11 months	Both at risk/no risk							6-11 months	20.4			100	204			1000
												12-17 months	Both at risk/no risk							0-11 months					197			1000
												18-23 months	Both at risk/no risk							12-17 months	6.9			100	69			1000
												0-23 months	Both at risk/no risk							18-23 months	4.21			100	42			1000
																				0-23 months	14.3			100	143			1000
22	Okiro	2012	2002-2004	Year round	Multiple years	Surveillance	Random sampling	Yes	Antigen test	ARI	Children <5 years	0-11 months	No risk	Kenya	LMIC	Sub-National	OPD			0-11 months	1423	1186	1707	100000	14.23	11.86	17.07	1000
												12-59 months	No risk							12-59 months	603	525	692	100000	6.03	5.25	6.92	1000
												0-59 months	No risk							0-59 months	767	653	901	100000	7.67	6.53	9.01	1000
23	Paget	2010	2002-2008	Seasonal	Multiple years	Modelling study (use of surveillance data)	Random sampling	Yes	Virological test	ILI	Children <5 years	0-59 months	No risk	England	HIC	National	GP	England	2002-2003	0-59 months	93			100000	0.93			1000
				(Week 40 - Week 20)										The Netherlands	HIC	National			2003-2004	0-59 months	79			100000	0.79			1000
																			2004-2005	0-59 months	81			100000	0.81			1000
																			2005-2006	0-59 months	86			100000	0.86			1000
																			2006-2007	0-59 months	60			100000	0.6			1000
																			2007-2008	0-59 months	97			100000	0.97			1000
																			2002-2008	0-59 months					0.83			1000
																		Netherlands	2002-2003	0-59 months	251			100000	2.51			1000
																			2003-2004	0-59 months	332			100000	3.32			1000
																			2004-2005	0-59 months	363			100000	3.63			1000
																			2005-2006	0-59 months	474			100000	4.74			1000
																			2006-2007	0-59 months	415			100000	4.15			1000
																			2007-2008	0-59 months	457			100000	4.57			1000
																			2002-2008	0-59 months					3.8			1000
24	Prasad	2020	2014-2016	Seasonal	Multiple years	Surveillance	Random sampling	Yes	Nucleic test	ARI	Infants <1 year	0-11 months	No risk	New Zealand	HIC	Sub-National	ED		2014	0-11 months	41.5	37	45.9	1000	x
				(2014: Jul - mid Sep)															2015	0-11 months	31.2	27.5	35	1000	x
				(2015 - 2016: April - end Sep)															2016	0-11 months	30.7	27	34.5	1000	x
																			2014 - 2016	0-11 months	34.4	32.1	36.7	1000	x
25	Rainisch	2020	2002-2009	Year round	Multiple years	Modelling study (use of surveillance data)	Unclear	Yes	Unclear	LRTI	Infants <1 year	0-11 months	Both at risk/no risk	USA	HIC	National	OPD & ED		ED	0-11 months	66.2	16.8	132.7	1000	x
																			OPD	0-11 months	230.9	71	337.2	1000	x
26	Reyes Dominguez	2022	2016-2019	Year round	Multiple years	Registry database	Unclear	Yes	Mixed	RSV	Children 0-14 years	0-24 months	No risk	Gran Canaria, Spain	HIC	Sub-National	ED		2016	0-24 months	50			1000	x
									(Antigen test + ICD-codes)										2017	0-24 months	66.3			1000	x
																			2018	0-24 months	62.9			1000	x
																			2019	0-24 months	57.9			1000	x
																			2016-2019	0-24 months					53.4			1000
27	Rosychuk	2011	1999-2005	Year round	Multiple years	Registry database	Unclear	No	-	Bronchiolitis	Children ≤2 years	0-35 months	No risk	Canada	HIC	Sub-National	ED		1999-2000	0-35 months	23.2			1000	x
																			2000-2001	0-35 months	46.1			1000	x
																			2001-2002	0-35 months	35			1000	x
																			2002-2003	0-35 months	44.2			1000	x
																			2003-2004	0-35 months	42.1			1000	x
																			2004-2005	0-35 months	39.1			1000	x
																			1999-2005	0-35 months					38.2			1000
28	Rowlinson	2013	2011-2012	Year round	Single year	Surveillance	Random sampling	Yes	Nucleic test	ILI	Children <5 years	12-59 months	No risk	Egypt	LMIC	Sub-National	OPD			12-59 months	2300	1814	2795	100000	23	18.14	27.95	1000
29	Suh	2022	2011-2019	Year round	Multiple years	Registry database	Unclear	No	-	RSV	Infants <1 year	0-11 months	No risk	USA	HIC	National	ED		RSV	0-11 months	33.8	31.7	35.9	1000	x
																									x
30	Tempia	2022	2013-2015	Year round	Multiple years	Surveillance	Unclear	Yes	Nucleic test	ILI	Children <5 years	0-11 months	No risk	South Africa	UMIC	Sub-National	OPD		2013-2015	0-11 months	7977	5364	11144	100000	79.77	53.64	111.44	1000
												12-59 months								12-59 months	3956	2871	5418	100000	39.56	28.71	54.18	1000
																				0-59 months	4774	3378	6584	100000	47.74	33.78	65.84	1000
31	Thomas	2021	2017-2018	Seasonal	Single season	Prospective cohort study	Unclear	Yes	Mixed	RTI	Newborn infants	0-3 months	Both at risk/no risk	Finland	HIC	Sub-National	OPD			0-3 months	328.4	275.2	389	1000	x
				(September-June)					(Antigen test + Nucleic test)		(Birth cohort)									WGA: Preterm	518.5	283.5	870	1000	x
																				WGA: Term	315	261.1	376.6	1000	x
32	To	2022	2008-2019	Year round	Multiple years	Registry database	Unclear	No	-	Bronchiolitis	Children <5 years	0-11 months	No risk	Canada	HIC	Sub-National	ED		2008	0-11 months	1.45	1.41	1.49	100	14.5	14.1	14.9	1000
												12-59 months								12-59 months	0.13	0.12	0.14	100	1.3	1.2	1.4	1000
																				0-59 months	0.54	0.53	0.56	100	5.4	5.3	5.6	1000
																			2009	0-11 months	1.66			100	16.6			1000
																				12-59 months	0.15			100	1.5			1000
																				0-59 months	0.61			100	6.1			1000
																			2010	0-11 months	1.48			100	14.8			1000
																				12-59 months	0.16			100	1.6			1000
																				0-59 months	0.55			100	5.5			1000
																			2011	0-11 months	1.84			100	18.4			1000
																				12-59 months	0.17			100	1.7			1000
																				0-59 months	0.67			100	6.7			1000
																			2012	0-11 months	1.79			100	17.9			1000
																				12-59 months	0.18			100	1.8			1000
																				0-59 months	0.67			100	6.7			1000
																			2013	0-11 months	1.88			100	18.8			1000
																				12-59 months	0.19			100	1.9			1000
																				0-59 months	0.7			100	7			1000
																			2014	0-11 months	2.39			100	23.9			1000
																				12-59 months	0.24			100	2.4			1000
																				0-59 months	0.89			100	8.9			1000
																			2015	0-11 months	2.36			100	23.6			1000
																				12-59 months	0.24			100	2.4			1000
																				0-59 months	0.87			100	8.7			1000
																			2016	0-11 months	2.56			100	25.6			1000
																				12-59 months	0.22			100	2.2			1000
																				0-59 months	0.91			100	9.1			1000
																			2017	0-11 months	2.75			100	27.5			1000
																				12-59 months	0.23			100	2.3			1000
																				0-59 months	0.97			100	9.7			1000
																			2018	0-11 months	2.58	2.51	2.65	100	25.8	25.1	26.5	1000
																				12-59 months	0.23	0.22	0.24	100	2.3	2.2	2.4	1000
																				0-59 months	0.84	0.82	0.86	100	8.4	8.2	8.6	1000
																			2008-2018	0-11 months					20.7			1000
																				12-59 months					2			1000
																				0-59 months					7.5			1000
